# Supplementary material for: Visualization of Polymer–Surfactant Interaction by Dual-Emissive Gold Nanocluster Labeling
Source: Biosensors (Basel). 2022 Aug 26;12(9):686. doi: 10.3390/bios12090686 (PMC9496207; doi:10.3390/bios12090686)
Supplement: Supplementary file 1 [file biosensors-12-00686-s001.zip]

Archive with 1 entries (1 files):
- biosensors-1859188-supplementary.pdf
